# Supplementary material for: The Global Spread of Microplastics: Contamination in Mussels, Clams, and Crustaceans from World Markets
Source: Foods. 2024 Nov 26;13(23):3793. doi: 10.3390/foods13233793 (PMC11640221; doi:10.3390/foods13233793)
Supplement: Supplementary file 1 [file foods-13-03793-s001.zip]

Archive with 1 entries (1 files):
- foods-3268927-supplementary.pdf
